# Supplementary material for: A Machine Learning Approach to Identify the Importance of Novel Features for CRISPR/Cas9 Activity Prediction
Source: Biomolecules. 2022 Aug 16;12(8):1123. doi: 10.3390/biom12081123 (PMC9405635; doi:10.3390/biom12081123)
Supplement: Supplementary file 1 [file biomolecules-12-01123-s001.zip]

Archive with 1 entries (1 files):
- biomolecules-1839867-supplementary.pdf
